# Supplementary material for: Stakeholders’ perspectives on the status of family planning integration into differentiated antiretroviral therapy service delivery models in Uganda: A qualitative assessment
Source: PLoS One. 2025 May 22;20(5):e0324616. doi: 10.1371/journal.pone.0324616 (PMC12097553; doi:10.1371/journal.pone.0324616)
Supplement: S1 File — S1. In-depth interview guide for women living with HIV. S2. Interview guide for health facility staff. S3. Key informant interview guide for program managers. S4. Key informant interview guide for policymakers. (ZIP) [file pone.0324616.s001.zip]

Archive with 5 entries (4 files):
- Supporting information/
- Supporting information/S1_FP-HIV Integration_Women IDI_August 20, 2022.doc
- Supporting information/S2_Interview_Guide_Health_Facility_Staff_August 20, 2022.doc
- Supporting information/S3_Key_Informant_Interview_Guide_Program_Managers_Aug 20, 2022.doc
- Supporting information/S4_Key_Informant_Interview_Guide_Policymakers_Aug 20, 2022.doc
